# Supplementary material for: Synthesis of 1,4-Benzodiazepines via Intramolecular C–N Bond Coupling and Ring Opening of Azetidines
Source: Molecules. 2025 Apr 30;30(9):2014. doi: 10.3390/molecules30092014 (PMC12073993; doi:10.3390/molecules30092014)
Supplement: Supplementary file 1 [file molecules-30-02014-s001.zip]

Archive with 3 entries (3 files):
- 9aa.cif
- checkcif.pdf
- Supporting Information.pdf
