# Supplementary material for: Synthesis of 1,4-Benzodiazepines via Intramolecular C–N Bond Coupling and Ring Opening of Azetidines
Source: Molecules. 2025 Apr 30;30(9):2014. doi: 10.3390/molecules30092014 (PMC12073993; doi:10.3390/molecules30092014)
Supplement: Supplementary file 1 [file molecules-30-02014-s001.zip › 9aa.cif]

 
data_a 
 
_audit_creation_method            SHELXL-97 
_chemical_name_systematic 
; 
 ? 
; 
_chemical_name_common             ? 
_chemical_melting_point           ? 
_chemical_formula_moiety          'C12 H15 N5 O'  
_chemical_formula_sum 
 'C12 H15 N5 O' 
_chemical_formula_weight          245.29 
 
loop_ 
 _atom_type_symbol 
 _atom_type_description 
 _atom_type_scat_dispersion_real 
 _atom_type_scat_dispersion_imag 
 _atom_type_scat_source 
 'C'  'C'   0.0033   0.0016 
 'International Tables Vol C Tables 4.2.6.8 and 6.1.1.4' 
 'H'  'H'   0.0000   0.0000 
 'International Tables Vol C Tables 4.2.6.8 and 6.1.1.4' 
 'N'  'N'   0.0061   0.0033 
 'International Tables Vol C Tables 4.2.6.8 and 6.1.1.4' 
 'O'  'O'   0.0106   0.0060 
 'International Tables Vol C Tables 4.2.6.8 and 6.1.1.4' 
 
_symmetry_cell_setting            'monoclinic'
_symmetry_space_group_name_H-M    'P 21/n' 
 
loop_ 
 _symmetry_equiv_pos_as_xyz 
 'x, y, z' 
 '-x+1/2, y+1/2, -z+1/2' 
 '-x, -y, -z' 
 'x-1/2, -y-1/2, z-1/2' 
 
_cell_length_a                    12.762(3) 
_cell_length_b                    5.9010(12) 
_cell_length_c                    17.294(4) 
_cell_angle_alpha                 90.00 
_cell_angle_beta                  105.24(3) 
_cell_angle_gamma                 90.00 
_cell_volume                      1256.6(4) 
_cell_formula_units_Z             4 
_cell_measurement_temperature     293(2) 
_cell_measurement_reflns_used      1319 
_cell_measurement_theta_min        2.0 
_cell_measurement_theta_max       22.5 
 
_exptl_crystal_description       prism
_exptl_crystal_colour               colorless
_exptl_crystal_size_max           0.12 
_exptl_crystal_size_mid            0.10
_exptl_crystal_size_min            0.08
_exptl_crystal_density_meas       ? 
_exptl_crystal_density_diffrn     1.297 
_exptl_crystal_density_method     'not measured' 
_exptl_crystal_F_000              520 
_exptl_absorpt_coefficient_mu     0.088 
_exptl_absorpt_correction_type    ? 
_exptl_absorpt_correction_T_min   ? 
_exptl_absorpt_correction_T_max   ? 
_exptl_absorpt_process_details    ? 
 
_exptl_special_details 
; 
 ? 
; 
 
_diffrn_ambient_temperature       293(2) 
_diffrn_radiation_wavelength      0.71073 
_diffrn_radiation_type            MoK\a 
_diffrn_radiation_source          'fine-focus sealed tube' 
_diffrn_radiation_monochromator   graphite 
_diffrn_measurement_device_type   'Rigaku Saturn' 
_diffrn_measurement_method        ? 
_diffrn_detector_area_resol_mean  ? 
_diffrn_standards_number          ? 
_diffrn_standards_interval_count  ? 
_diffrn_standards_interval_time   ? 
_diffrn_standards_decay_%         ? 
_diffrn_reflns_number             6441 
_diffrn_reflns_av_R_equivalents   0.0900 
_diffrn_reflns_av_sigmaI/netI     0.0601 
_diffrn_reflns_limit_h_min        -15 
_diffrn_reflns_limit_h_max        15 
_diffrn_reflns_limit_k_min        -7 
_diffrn_reflns_limit_k_max        7 
_diffrn_reflns_limit_l_min        -20 
_diffrn_reflns_limit_l_max        20 
_diffrn_reflns_theta_min          1.78 
_diffrn_reflns_theta_max          25.25 
_reflns_number_total              2258 
_reflns_number_gt                 1972 
_reflns_threshold_expression      >2sigma(I) 
 
_computing_data_collection        ? 
_computing_cell_refinement        ? 
_computing_data_reduction         ? 
_computing_structure_solution     'SHELXS-97 (Sheldrick, 1990)' 
_computing_structure_refinement   'SHELXL-97 (Sheldrick, 1997)' 
_computing_molecular_graphics     ? 
_computing_publication_material   ? 
 
_refine_special_details 
; 
 Refinement of F^2^ against ALL reflections.  The weighted R-factor wR and 
 goodness of fit S are based on F^2^, conventional R-factors R are based 
 on F, with F set to zero for negative F^2^. The threshold expression of 
 F^2^ > 2sigma(F^2^) is used only for calculating R-factors(gt) etc. and is 
 not relevant to the choice of reflections for refinement.  R-factors based 
 on F^2^ are statistically about twice as large as those based on F, and R- 
 factors based on ALL data will be even larger. 
; 
 
_refine_ls_structure_factor_coef  Fsqd  
_refine_ls_matrix_type            full 
_refine_ls_weighting_scheme       calc  
_refine_ls_weighting_details 
 'calc w=1/[\s^2^(Fo^2^)+(0.0769P)^2^+0.8196P] where P=(Fo^2^+2Fc^2^)/3' 
_atom_sites_solution_primary      direct 
_atom_sites_solution_secondary    difmap 
_atom_sites_solution_hydrogens    geom 
_refine_ls_hydrogen_treatment     mixed 
_refine_ls_extinction_method      none 
_refine_ls_extinction_coef        ? 
_refine_ls_number_reflns          2258 
_refine_ls_number_parameters      163 
_refine_ls_number_restraints      0 
_refine_ls_R_factor_all           0.1013 
_refine_ls_R_factor_gt            0.0860 
_refine_ls_wR_factor_ref          0.2134 
_refine_ls_wR_factor_gt           0.2056 
_refine_ls_goodness_of_fit_ref    1.310 
_refine_ls_restrained_S_all       1.310 
_refine_ls_shift/su_max           0.000 
_refine_ls_shift/su_mean          0.000 
 
loop_ 
 _atom_site_label 
 _atom_site_type_symbol 
 _atom_site_fract_x 
 _atom_site_fract_y 
 _atom_site_fract_z 
 _atom_site_U_iso_or_equiv 
 _atom_site_adp_type 
 _atom_site_occupancy 
 _atom_site_symmetry_multiplicity 
 _atom_site_calc_flag 
 _atom_site_refinement_flags 
 _atom_site_disorder_assembly 
 _atom_site_disorder_group 
O1 O 0.3135(2) 0.7460(4) 0.04862(13) 0.0450(7) Uani 1 1 d . . . 
N1 N 0.1930(4) 0.8218(8) 0.2058(3) 0.0919(15) Uani 1 1 d . . . 
N2 N 0.1488(3) 0.7104(6) 0.1549(2) 0.0575(9) Uani 1 1 d . . . 
N3 N 0.0937(3) 0.6084(7) 0.0957(2) 0.0581(9) Uani 1 1 d . . . 
N4 N 0.2742(2) 0.2837(4) -0.06443(14) 0.0304(6) Uani 1 1 d . . . 
N5 N 0.2133(2) 0.7987(4) -0.07869(15) 0.0343(7) Uani 1 1 d . . . 
H5A H 0.2314 0.9394 -0.0758 0.041 Uiso 1 1 calc R . . 
C1 C 0.1188(3) 0.3643(7) 0.0917(2) 0.0489(10) Uani 1 1 d . . . 
H1A H 0.0572 0.2899 0.0558 0.059 Uiso 1 1 calc R . . 
H1B H 0.1285 0.2985 0.1445 0.059 Uiso 1 1 calc R . . 
C2 C 0.2195(3) 0.3166(5) 0.06325(17) 0.0351(8) Uani 1 1 d . . . 
H2A H 0.2287 0.1539 0.0602 0.042 Uiso 1 1 calc R . . 
H2B H 0.2826 0.3761 0.1022 0.042 Uiso 1 1 calc R . . 
C3 C 0.2139(3) 0.4209(5) -0.01848(16) 0.0277(7) Uani 1 1 d . . . 
H3B H 0.1374 0.4203 -0.0489 0.033 Uiso 1 1 calc R . . 
C4 C 0.3881(3) 0.2447(6) -0.0207(2) 0.0474(9) Uani 1 1 d . . . 
H4A H 0.4230 0.1557 -0.0532 0.071 Uiso 1 1 calc R . . 
H4B H 0.3909 0.1653 0.0283 0.071 Uiso 1 1 calc R . . 
H4C H 0.4247 0.3875 -0.0086 0.071 Uiso 1 1 calc R . . 
C5 C 0.2709(3) 0.3877(6) -0.14315(19) 0.0395(8) Uani 1 1 d . . . 
H5B H 0.2824 0.2694 -0.1790 0.047 Uiso 1 1 calc R . . 
H5C H 0.3309 0.4936 -0.1359 0.047 Uiso 1 1 calc R . . 
C6 C 0.1674(3) 0.5105(5) -0.18296(17) 0.0318(7) Uani 1 1 d . . . 
C7 C 0.0955(3) 0.4347(6) -0.25348(19) 0.0460(10) Uani 1 1 d . . . 
H7A H 0.1064 0.2933 -0.2738 0.055 Uiso 1 1 calc R . . 
C8 C 0.0083(3) 0.5656(7) -0.2940(2) 0.0542(11) Uani 1 1 d . . . 
H8A H -0.0393 0.5109 -0.3405 0.065 Uiso 1 1 calc R . . 
C9 C -0.0081(3) 0.7762(7) -0.2654(2) 0.0500(10) Uani 1 1 d . . . 
H9A H -0.0649 0.8668 -0.2936 0.060 Uiso 1 1 calc R . . 
C10 C 0.0602(3) 0.8528(6) -0.19448(19) 0.0394(8) Uani 1 1 d . . . 
H10A H 0.0488 0.9948 -0.1748 0.047 Uiso 1 1 calc R . . 
C11 C 0.1457(2) 0.7193(5) -0.15243(17) 0.0285(7) Uani 1 1 d . . . 
C12 C 0.2519(3) 0.6685(5) -0.01204(17) 0.0300(7) Uani 1 1 d . . . 
 
loop_ 
 _atom_site_aniso_label 
 _atom_site_aniso_U_11 
 _atom_site_aniso_U_22 
 _atom_site_aniso_U_33 
 _atom_site_aniso_U_23 
 _atom_site_aniso_U_13 
 _atom_site_aniso_U_12 
O1 0.0595(17) 0.0324(13) 0.0350(12) -0.0013(10) -0.0021(12) -0.0094(11) 
N1 0.111(4) 0.072(3) 0.083(3) -0.026(3) 0.007(3) 0.014(3) 
N2 0.059(2) 0.061(2) 0.053(2) -0.0039(18) 0.0168(17) 0.0196(18) 
N3 0.055(2) 0.071(2) 0.0479(18) -0.0032(17) 0.0128(16) 0.0171(18) 
N4 0.0359(15) 0.0255(13) 0.0307(13) 0.0033(10) 0.0101(11) 0.0024(11) 
N5 0.0470(17) 0.0189(12) 0.0330(14) 0.0009(10) 0.0034(12) -0.0044(11) 
C1 0.055(2) 0.059(2) 0.0363(18) 0.0019(17) 0.0174(17) -0.0121(19) 
C2 0.046(2) 0.0299(16) 0.0293(15) 0.0020(13) 0.0090(14) -0.0034(14) 
C3 0.0325(16) 0.0220(14) 0.0274(14) -0.0008(12) 0.0054(12) -0.0017(12) 
C4 0.040(2) 0.044(2) 0.059(2) 0.0094(17) 0.0131(17) 0.0023(16) 
C5 0.052(2) 0.0332(17) 0.0396(17) 0.0056(15) 0.0238(16) 0.0091(16) 
C6 0.0437(19) 0.0288(15) 0.0244(14) 0.0047(12) 0.0118(13) -0.0036(14) 
C7 0.073(3) 0.0378(19) 0.0294(16) -0.0044(15) 0.0170(17) -0.0148(18) 
C8 0.060(3) 0.067(3) 0.0261(16) 0.0079(17) -0.0048(16) -0.021(2) 
C9 0.039(2) 0.070(3) 0.0375(19) 0.0180(19) 0.0029(16) -0.0015(18) 
C10 0.043(2) 0.0404(19) 0.0348(16) 0.0077(15) 0.0104(15) 0.0049(15) 
C11 0.0331(17) 0.0277(15) 0.0252(14) 0.0031(12) 0.0084(13) -0.0058(13) 
C12 0.0366(17) 0.0266(15) 0.0254(14) -0.0037(12) 0.0057(13) -0.0015(13) 
 
_geom_special_details 
; 
 All esds (except the esd in the dihedral angle between two l.s. planes) 
 are estimated using the full covariance matrix.  The cell esds are taken 
 into account individually in the estimation of esds in distances, angles 
 and torsion angles; correlations between esds in cell parameters are only 
 used when they are defined by crystal symmetry.  An approximate (isotropic) 
 treatment of cell esds is used for estimating esds involving l.s. planes. 
; 
 
loop_ 
 _geom_bond_atom_site_label_1 
 _geom_bond_atom_site_label_2 
 _geom_bond_distance 
 _geom_bond_site_symmetry_2 
 _geom_bond_publ_flag 
O1 C12 1.222(4) . ? 
N1 N2 1.125(5) . ? 
N2 N3 1.234(5) . ? 
N3 C1 1.481(5) . ? 
N4 C4 1.470(4) . ? 
N4 C3 1.483(4) . ? 
N4 C5 1.484(4) . ? 
N5 C12 1.365(4) . ? 
N5 C11 1.418(4) . ? 
N5 H5A 0.8600 . ? 
C1 C2 1.519(5) . ? 
C1 H1A 0.9700 . ? 
C1 H1B 0.9700 . ? 
C2 C3 1.526(4) . ? 
C2 H2A 0.9700 . ? 
C2 H2B 0.9700 . ? 
C3 C12 1.535(4) . ? 
C3 H3B 0.9800 . ? 
C4 H4A 0.9600 . ? 
C4 H4B 0.9600 . ? 
C4 H4C 0.9600 . ? 
C5 C6 1.505(5) . ? 
C5 H5B 0.9700 . ? 
C5 H5C 0.9700 . ? 
C6 C7 1.393(5) . ? 
C6 C11 1.397(4) . ? 
C7 C8 1.384(6) . ? 
C7 H7A 0.9300 . ? 
C8 C9 1.374(6) . ? 
C8 H8A 0.9300 . ? 
C9 C10 1.380(5) . ? 
C9 H9A 0.9300 . ? 
C10 C11 1.387(4) . ? 
C10 H10A 0.9300 . ? 
 
loop_ 
 _geom_angle_atom_site_label_1 
 _geom_angle_atom_site_label_2 
 _geom_angle_atom_site_label_3 
 _geom_angle 
 _geom_angle_site_symmetry_1 
 _geom_angle_site_symmetry_3 
 _geom_angle_publ_flag 
N1 N2 N3 173.1(4) . . ? 
N2 N3 C1 115.4(3) . . ? 
C4 N4 C3 113.1(3) . . ? 
C4 N4 C5 108.8(3) . . ? 
C3 N4 C5 111.9(2) . . ? 
C12 N5 C11 125.0(2) . . ? 
C12 N5 H5A 117.5 . . ? 
C11 N5 H5A 117.5 . . ? 
N3 C1 C2 114.0(3) . . ? 
N3 C1 H1A 108.7 . . ? 
C2 C1 H1A 108.7 . . ? 
N3 C1 H1B 108.7 . . ? 
C2 C1 H1B 108.7 . . ? 
H1A C1 H1B 107.6 . . ? 
C1 C2 C3 112.8(3) . . ? 
C1 C2 H2A 109.0 . . ? 
C3 C2 H2A 109.0 . . ? 
C1 C2 H2B 109.0 . . ? 
C3 C2 H2B 109.0 . . ? 
H2A C2 H2B 107.8 . . ? 
N4 C3 C2 111.8(2) . . ? 
N4 C3 C12 111.1(2) . . ? 
C2 C3 C12 112.3(2) . . ? 
N4 C3 H3B 107.1 . . ? 
C2 C3 H3B 107.1 . . ? 
C12 C3 H3B 107.1 . . ? 
N4 C4 H4A 109.5 . . ? 
N4 C4 H4B 109.5 . . ? 
H4A C4 H4B 109.5 . . ? 
N4 C4 H4C 109.5 . . ? 
H4A C4 H4C 109.5 . . ? 
H4B C4 H4C 109.5 . . ? 
N4 C5 C6 115.4(3) . . ? 
N4 C5 H5B 108.4 . . ? 
C6 C5 H5B 108.4 . . ? 
N4 C5 H5C 108.4 . . ? 
C6 C5 H5C 108.4 . . ? 
H5B C5 H5C 107.5 . . ? 
C7 C6 C11 117.6(3) . . ? 
C7 C6 C5 122.9(3) . . ? 
C11 C6 C5 119.3(3) . . ? 
C8 C7 C6 121.4(3) . . ? 
C8 C7 H7A 119.3 . . ? 
C6 C7 H7A 119.3 . . ? 
C9 C8 C7 120.0(3) . . ? 
C9 C8 H8A 120.0 . . ? 
C7 C8 H8A 120.0 . . ? 
C8 C9 C10 119.7(4) . . ? 
C8 C9 H9A 120.1 . . ? 
C10 C9 H9A 120.1 . . ? 
C9 C10 C11 120.4(3) . . ? 
C9 C10 H10A 119.8 . . ? 
C11 C10 H10A 119.8 . . ? 
C10 C11 C6 120.7(3) . . ? 
C10 C11 N5 119.5(3) . . ? 
C6 C11 N5 119.8(3) . . ? 
O1 C12 N5 121.5(3) . . ? 
O1 C12 C3 122.6(3) . . ? 
N5 C12 C3 115.9(2) . . ? 
 
loop_ 
 _geom_torsion_atom_site_label_1 
 _geom_torsion_atom_site_label_2 
 _geom_torsion_atom_site_label_3 
 _geom_torsion_atom_site_label_4 
 _geom_torsion 
 _geom_torsion_site_symmetry_1 
 _geom_torsion_site_symmetry_2 
 _geom_torsion_site_symmetry_3 
 _geom_torsion_site_symmetry_4 
 _geom_torsion_publ_flag 
N1 N2 N3 C1 -178(100) . . . . ? 
N2 N3 C1 C2 -78.7(4) . . . . ? 
N3 C1 C2 C3 -56.5(4) . . . . ? 
C4 N4 C3 C2 -55.4(3) . . . . ? 
C5 N4 C3 C2 -178.7(3) . . . . ? 
C4 N4 C3 C12 70.9(3) . . . . ? 
C5 N4 C3 C12 -52.4(3) . . . . ? 
C1 C2 C3 N4 -149.0(3) . . . . ? 
C1 C2 C3 C12 85.4(3) . . . . ? 
C4 N4 C5 C6 -159.9(3) . . . . ? 
C3 N4 C5 C6 -34.2(4) . . . . ? 
N4 C5 C6 C7 -112.6(3) . . . . ? 
N4 C5 C6 C11 72.9(4) . . . . ? 
C11 C6 C7 C8 2.8(5) . . . . ? 
C5 C6 C7 C8 -171.8(3) . . . . ? 
C6 C7 C8 C9 0.9(6) . . . . ? 
C7 C8 C9 C10 -2.6(6) . . . . ? 
C8 C9 C10 C11 0.6(5) . . . . ? 
C9 C10 C11 C6 3.2(5) . . . . ? 
C9 C10 C11 N5 -178.4(3) . . . . ? 
C7 C6 C11 C10 -4.8(4) . . . . ? 
C5 C6 C11 C10 170.0(3) . . . . ? 
C7 C6 C11 N5 176.8(3) . . . . ? 
C5 C6 C11 N5 -8.4(4) . . . . ? 
C12 N5 C11 C10 139.2(3) . . . . ? 
C12 N5 C11 C6 -42.4(4) . . . . ? 
C11 N5 C12 O1 177.0(3) . . . . ? 
C11 N5 C12 C3 -2.6(4) . . . . ? 
N4 C3 C12 O1 -102.0(3) . . . . ? 
C2 C3 C12 O1 24.1(4) . . . . ? 
N4 C3 C12 N5 77.6(3) . . . . ? 
C2 C3 C12 N5 -156.3(3) . . . . ? 
 
loop_ 
 _geom_hbond_atom_site_label_D 
 _geom_hbond_atom_site_label_H 
 _geom_hbond_atom_site_label_A 
 _geom_hbond_distance_DH 
 _geom_hbond_distance_HA 
 _geom_hbond_distance_DA 
 _geom_hbond_angle_DHA 
 _geom_hbond_site_symmetry_A 
N5 H5A N4  0.86 2.10 2.959(4) 177.9 1_565 
 
_diffrn_measured_fraction_theta_max    0.997 
_diffrn_reflns_theta_full              25.25 
_diffrn_measured_fraction_theta_full   0.997 
_refine_diff_density_max    0.248 
_refine_diff_density_min   -0.211 
_refine_diff_density_rms    0.056 
